# Supplementary material for: Correlation of TP53 Genetic Alterations with p53 Immunohistochemical Expression and Their Prognostic Significance in DLBCL
Source: Curr Oncol. 2025 Aug 31;32(9):488. doi: 10.3390/curroncol32090488 (PMC12468183; doi:10.3390/curroncol32090488)
Supplement: Supplementary file 1 [file curroncol-32-00488-s001.zip]

Archive with 8 entries (8 files):
- Supplementary Figure 1.pdf
- Supplementary Figure 2.pdf
- Supplementary Figure 3.pdf
- Supplementary Method.pdf
- Supplementary Table 1.pdf
- Supplementary Table 2.pdf
- Supplementary Table 3.pdf
- Supplementary Table 4.pdf
